# Supplementary material for: Genome-wide analysis of cold imbibition stress in soybean, Glycine max
Source: Front Plant Sci. 2023 Aug 21;14:1221644. doi: 10.3389/fpls.2023.1221644 (PMC10476531; doi:10.3389/fpls.2023.1221644)
Supplement: Supplementary file 1 [file DataSheet_1.xlsx]

## Sheet: SupplementaryFigure1
Supplementary Figure 1. Haplotype blocks defined using Haploview 4.1 software for each QTL region identified in GWAS using FarmCPU for soybean. The white squares indicate logarithm of odds (LOD) <2, and normalized coefficient of linkage disequilibrium (D’) >1, suggesting little evidence of linkage between markers. Shades of pink and red indicate LOD≤2 and D’>1 indicate some evidence of linkage, b…

## Sheet: SupplementaryTable1
Supplemental Table 1. Overall means of phenotypic data recorded for a three-parameter non-linear model where: A = maximum germination (%), H = time (h) to 1/2 maximum germination, and B = slope where more negative values represent more uniform germination rate.
Name	A Cold (% germination)	A Warm (% germination)	A Cold Adj (% germination)	H Cold (hours)	H Warm (hours)	B Cold (slope)	B Warm (slope)
AC Orford	81.4	94.5	86.2	62.5	49.2	-8.48	-15.41
QS4028P7J	73.7	89.5	82.4	71.1	49.5	-15.58	-14.59
OAC Prudence	86.8	93.1	93.1	69.7	48.4	-9.07	-17.63
QS5070.26J	72.6	91.7	79.2	69.3	48.1	-12.63	-17.74
OAC Purdy	92.6	94.4	98.1	60.7	52	-12.19	-21.74
Maple Presto	86	90.4	95.2	59.6	48.5	-26.47	-25.08
Maple Ridge	85.6	96.2	89	68.5	47.6	-24.75	-17.92
McCall	86.7	94.6	91.7	61.5	46.3	-18.08	-18.94
9004	82.5	94.9	86.9	61.5	44.1	-16.6	-17.17
QS4005.24J	74.2	86.8	85.5	70.2	51.5	-18.61	-22.96
AAC Mandor	80.1	93.7	85.5	82.8	46	-17.82	-24
Costaud	80.3	89.3	90	66.9	45.4	-18.25	-27.37
Mario	82.8	93.6	88.4	63.3	48.5	-23.75	-18.8
Bloomfield	81	89.6	90.4	62.3	50.3	-17.36	-20.4
Heather	66.8	95.1	70.2	76	54.4	-7.27	-17.56
QS5091.50J	80.3	89.3	89.9	71.4	54.7	-7	-19.15
S14-P6	65.1	76.4	85.2	82	65.6	-22.38	-5.28
Ozzie	81.6	98.7	82.7	57.6	47.9	-9.94	-27.91
Colby	72.6	96	75.6	65.8	49.6	-12.36	-18.9
OAC Kent	82.3	92.5	89	62.5	49	-7.49	-28.9
OAC 09-44C	68.1	91	74.9	74.3	54.9	-13.72	-9.53
OAC 09-17C	78.2	94.5	82.7	59.7	45.8	-8.13	-18.44
OAC Stratford	70.7	95.4	74.1	74.1	53.8	-5.9	-10.21
QS4067P.17J	80.5	89.8	89.6	62.2	46.8	-10.86	-20.64
Dundas	80.9	93.6	86.5	56.3	50.4	-16.24	-19.41
Krios	65.7	90.3	72.7	79.5	48.6	-27.15	-28.33
Kamichis	72.2	90.9	79.4	61.8	47	-12.03	-25.42
AC Glengarry	78.1	93.3	83.7	65	48.5	-17.97	-31.48
Maple Glen	77.2	94.6	81.6	60.1	48.8	-11.43	-17.46
OT11-09	81.7	96.4	84.7	71.8	48.5	-7.28	-15.74
Lotus	85.7	96.9	88.4	72.8	53.1	-14.44	-23.61
Amasa	66.7	86.7	76.9	76	56.5	-5.8	-10.56
QS5085 8Bp	76	94.8	80.2	68.7	48.5	-10.44	-25.11
OAC 08-11C	74	96	77.1	59.2	48.3	-10.67	-24.83
Altona	64	88.1	72.7	67.8	51	-17.96	-13.07
Flambeau	84.8	91.3	92.9	78.5	52	-5.4	-11.9
Gentleman	71.3	93.4	76.3	74.3	48.6	-23.96	-18.44
Gaillard	81.1	87.4	92.8	73.4	59.2	-6.52	-16.62
OT11-02	79.3	93.2	85.1	69	51.1	-18.7	-11.28
AC Brant	76.8	91.7	83.7	84	51.8	-24.28	-6.55
Maple Amber	89.8	91.7	98	69.8	61.5	-7.28	-13.46
QS4042 6Bp	77.6	90.8	85.4	73.3	47.4	-21.45	-10.1
AC Hercule	74.4	93	80	85.7	54.9	-6.61	-6.81
AC Proteus	61.5	84.2	73	66.6	55.7	-14.24	-9.98
Maple Arrow	71	94.5	75.1	71.7	52.5	-13.95	-10.17
AC Proteina	61.5	84.6	72.6	63.1	51.1	-17.52	-6.27
AC Harmony	61.7	85.9	71.9	65.9	47.3	-17.15	-19.38
Altesse	88.2	95.7	92.1	55.7	46.9	-14.9	-29.47
Albinos	73.9	88.1	83.9	66.3	51.2	-13.26	-6.27
Maple Donovan	88.4	89	99.4	76.6	55	-11.78	-23.68
91M10	86.8	94.2	92.1	68.5	45.5	-20.63	-35.58
AC 2001	84.6	92.2	91.8	68.5	47.2	-18.24	-20.36
AC Bravor	83.6	96.4	86.8	61.7	47.8	-7.37	-32.07
PS44	77.2	93.1	82.9	63	46.9	-12.05	-22.05
OAC Lauralain	82	94.5	86.8	70.4	50.8	-6.31	-17.44
Dares	83	89.9	92.3	61	48.9	-10.67	-21.84
KG 41	76.9	85.7	89.8	78.9	49.7	-7.05	-25.83
PS 36	84.8	96.4	88	63.5	45.3	-11.64	-27.63
Misty	78.3	95.9	81.6	72.1	50.3	-16.54	-13.74
Naya	75.1	90.8	82.7	66.9	51.4	-15.56	-23.52
OAC Oxford	77.7	94.2	82.5	58.5	48.7	-10.9	-16.08
90B11	73.6	92.8	79.3	64.5	47.4	-23.03	-18.04
Maple Isle	71	96	73.9	74.1	49.4	-19.29	-20.59
9063	81.8	93.9	87.1	65.8	51.5	-9.05	-20.81
90A07	69.3	92.4	75	69	46.8	-21.99	-8.3
AAC Malika	73	94.5	77.3	74.3	50.8	-7.37	-17.92
OAC 08-22C	65.3	83.7	78	77.3	60.7	-29.38	-5.39
OAC Belgrave	60.5	80.2	75.5	76.8	50.2	-23.4	-6.35
OAC Clinton	81.7	91.7	89.1	64.5	48.5	-5.95	-20.05
DH530	65.4	86.3	75.8	79.8	56.3	-13.75	-9.4
OAC PETREL	91.5	95.5	95.8	61.6	47.1	-8.16	-27.44
S05-T6	86.5	93.1	92.9	59.8	46.4	-16.18	-24.94
S03-W4	80.2	95.7	83.8	57.6	46	-13.39	-17.62
OAC Sunny	83.7	95.2	87.9	60.6	51.3	-11.88	-16.83
Jari	78.8	92.7	85	61.1	53.2	-8	-31.58
QS4043 P.2J	53.7	83.5	64.4	85.3	63.1	-22.24	-15.2
OAC Ginty	90.7	98.9	91.7	63.4	47.9	-21.49	-21.28
OAC Perth	87.5	95	92.1	66.1	53.5	-16.2	-25.99
OAC 07-04C	76.8	96	80	67.3	46.3	-26.31	-7.39
OAC Champion	86.5	91.7	94.4	61.9	55.3	-15.11	-33.23
OAC 07-26C	87.1	97.2	89.6	58.7	48.2	-10.7	-20.44
DH420	90.8	95.2	95.4	58	46.8	-22.3	-17.73
OAC 08-21C	68.9	92.9	74.2	67.4	49.7	-13.05	-9.54
DH618	81.7	94.5	86.5	63.4	47.6	-12.21	-27.11
OAC Elora	90.6	96	94.3	66	48.2	-6.02	-14.03
OAC Ayton	88.5	96.2	92	57.2	46.2	-23.18	-31.03
OAC Drayton	93	96.5	96.4	57.5	47.7	-18.85	-25.16
OAC Wallace	89.5	95.8	93.4	56.9	48.5	-12.96	-36.25
SECAN 07-49C	76.9	94.3	81.6	68.2	50.1	-22.63	-24.95
DH748	82	97.4	84.2	67.5	50.6	-17.29	-20.19
SECAN 08-17C	90.9	97.6	93.1	56.3	47.1	-10.2	-25.49
OAC Madoc	88.9	97.4	91.2	57.3	48.4	-14.76	-19.64
S12-A5	69.9	91.9	76.1	74.4	50.8	-14.6	-17.54
Saska	75.1	96.5	77.8	62.9	49.4	-16.44	-27.54
Korada	75.7	93.6	80.9	74.1	47.1	-19.08	-17.22
Victoria	73.8	90.5	81.5	79.3	49.1	-7.95	-24.27
QS5017.25B	75.3	96	78.5	81.2	47.2	-12.85	-14.43
Jutra	62.3	89.2	69.9	74.1	51.7	-15.32	-20.27
QS5030.46Bp	78.9	92	85.8	64.9	47.3	-11.97	-31.77
Katrina	77.6	93.6	82.9	62.8	47.4	-22.11	-19.24
SeCan 09-38C	71.2	94.5	75.4	68.4	51	-19.66	-22.74
PRO 25-53	57.3	92.5	62	81	47.7	-31.6	-28.98
QS5055.43G	74.2	87.9	84.4	73.1	52.9	-12.39	-23.73
OAC Avatar	75.8	93.8	80.8	67.6	47.1	-22.39	-16.67
OAC Lakeview	83.3	95.1	87.7	59.3	46.4	-26.6	-18.69
SECAN 07-27C	85.2	96.7	88	65	49	-14.91	-21.78
OAC Bayfield	88	97.1	90.6	60.4	47.9	-11.64	-38.66
OAC 09-48C	77.3	96.6	80	66.5	49.5	-10.54	-20.96
OAC 07-06C	76.8	89.6	85.7	60.7	47.4	-16.63	-12.32
Madison	84.2	94.2	89.4	67.1	46.8	-11.33	-20
Phoenix	79	91	86.8	64.3	52.3	-6.13	-31.96
Delta	55	89.1	61.7	77.3	51.7	-28.31	-14.31
OAC 09-35C	68.1	88.2	77.2	85.6	51.9	-13.35	-9.53
OAC Morris	80.6	92.7	86.9	65.7	53.7	-18.41	-15.45
OAC Woodstock	80.8	94.4	85.6	67.6	49.4	-7.96	-18.22
Auriga	70.6	85.8	82.3	70	57.1	-15.22	-27.24
OAC Gretna	52.5	85.6	61.4	74.4	51.9	-23.78	-18.17
Casino	80.9	91.8	88	69.8	46.9	-12.7	-22.17
Qs4004 P.4J	66	93.6	70.5	65.4	50.2	-12.92	-18.67
OAC Walton	81.5	93.9	86.7	64.2	46.6	-16.24	-15.71
Evans	69.4	87.4	79.4	74.5	48.9	-6.64	-13.07
OAC Carman	80.6	95.3	84.6	74.2	57.9	-6.8	-18.66
Venus	81.9	94.6	86.5	70.8	50.4	-6.84	-13.51
QS5146.41J	74.3	92.6	80.2	77.4	50.7	-16.72	-17.92
Supra	57	95.8	59.5	68	49.4	-13.18	-17.02
OAC 01-26	59.7	85.9	69.6	63.6	49	-11.54	-19.51
OAC 09-22C	80.5	94.7	85	68.7	49.1	-7.25	-12.5
OAC 09-01C	69.6	89.3	78	69.6	46.3	-6.89	-13.65
Maple Belle	66.2	87.4	75.7	67.5	47.9	-13.02	-17.15
Ohgata	81.6	89.5	91.2	69.3	50.7	-21.25	-17.56
Toki	72.4	90.9	79.7	76.8	48	-14.15	-9.74
Alta	76.2	97	78.6	70.4	44.4	-18.35	-8.2
OT10-02	72.7	90.8	80.1	68.1	48.9	-20	-13.9
AAC Edward	71.3	88.6	80.5	64.5	48.7	-20.83	-17.26
90A01	70.2	92.6	75.8	72	50.1	-22.83	-12.48
OT94-47	71.6	85.1	84.2	71.9	50.7	-8.57	-12.63
Roland	74.5	90.4	82.4	74.9	46.3	-10.55	-15.7
Mandarin	76.4	95.9	79.7	65.6	46.5	-9.71	-19.02
Kabott	72.3	94	76.9	76.4	53.8	-23.32	-9.05
Tundra	76.1	92.5	82.3	75.7	47.8	-13.65	-13.8
Mean	76.8836	92.3421	83.1729	68.24	49.925	-14.7964	-18.9164
Min	52.5	76.4	59.5	55.7	44.1	-31.6	-38.66
Max	93	98.9	99.4	85.7	65.6	-5.4	-5.28

## Sheet: SupplementaryTable2
Supplementary Table 2. Genes identified within ±100Kbp of significant SNPs using SoyBase W82 Genome Browser (Wm82.a2) in the regions of Chr1-40636558, Chr3-3419152, Chr4-49314680, Chr6-5098454, and Chr13-29649544.
Gene Name	Start	Stop
Glyma.01g117400	40579478	40579940
Glyma.01g117500	40581359	40582584
Glyma.01g117600	40583042	40583746
Glyma.01g117700	40591948	40592220
Glyma.01g117800	40630042	40635116
Glyma.01g117900	40636080	40646114
Glyma.01g118000	40666204	40669741
Glyma.01g118100	40699940	40700495
Glyma.01g118200	40731727	40739098
Glyma.03g029900	3326523	3329073
Glyma.03g030000	3341419	3343256
Glyma.03g030100	3347700	3349465
Glyma.03g030200	3355676	3356204
Glyma.03g030300	3356626	3363760
Glyma.03g030400	3372331	3374781
Glyma.03g030500	3402824	3403934
Glyma.03g030600	3427088	3429159
Glyma.03g030700	3445890	3449822
Glyma.03g030800	3458451	3463303
Glyma.03g030900	3462650	3465320
Glyma.03g031000	3483334	3486055
Glyma.03g031100	3486390	3486902
Glyma.03g031200	3503057	3504917
Glyma.03g031300	3515990	3517595
Glyma.04g221400	49214212	49216169
Glyma.04g221500	49228168	49229028
Glyma.04g221600	49235336	49243952
Glyma.04g221700	49244892	49246316
Glyma.04g221800	49247032	49248712
Glyma.04g221900	49252774	49267910
Glyma.04g222000	49271990	49276827
Glyma.04g222100	49277863	49279646
Glyma.04g222200	49287106	49291675
Glyma.04g222300	49298563	49299159
Glyma.04g222400	49304081	49306117
Glyma.04g222500	49310767	49312445
Glyma.04g222600	49314436	49319859
Glyma.04g222700	49322821	49323657
Glyma.04g222800	49330857	49335545
Glyma.04g222900	49346340	49355316
Glyma.04g223000	49360887	49363239
Glyma.04g223100	49363071	49364142
Glyma.04g223200	49377206	49381545
Glyma.04g223300	49386505	49389183
Glyma.04g223400	49406139	49408112
Glyma.04g223500	49411988	49415415
Glyma.06g065400	4999566	5000180
Glyma.06g065500	5005520	5007275
Glyma.06g065600	5007947	5011118
Glyma.06g065700	5013461	5015130
Glyma.06g065800	5018057	5023130
Glyma.06g065900	5028393	5034377
Glyma.06g066000	5040076	5044346
Glyma.06g066100	5045025	5045336
Glyma.06g066200	5046519	5053845
Glyma.06g066300	5059168	5064527
Glyma.06g066400	5065074	5068184
Glyma.06g066500	5069106	5074923
Glyma.06g066600	5079846	5085080
Glyma.06g066700	5088313	5090884
Glyma.06g066800	5091775	5093606
Glyma.06g066900	5093927	5103072
Glyma.06g067000	5107663	5108676
Glyma.06g067100	5111113	5120113
Glyma.06g067200	5123239	5128154
Glyma.06g067300	5143781	5148264
Glyma.06g067400	5150146	5151503
Glyma.06g067500	5151526	5154065
Glyma.06g067600	5155273	5164795
Glyma.06g067700	5171385	5173237
Glyma.06g067800	5176850	5179771
Glyma.06g067900	5191662	5195738
Glyma.06g068000	5196477	5200198
Glyma.13g182300	29549075	29549915
Glyma.13g182400	29550330	29552899
Glyma.13g182500	29558429	29562741
Glyma.13g182600	29565815	29573222
Glyma.13g182700	29582780	29584948
Glyma.13g182800	29588452	29595957
Glyma.13g182900	29599866	29607136
Glyma.13g183000	29616154	29618044
Glyma.13g183100	29625618	29626737
Glyma.13g183200	29641248	29643134
Glyma.13g183300	29647008	29652142
Glyma.13g183400	29666942	29670201
Glyma.13g183500	29689817	29691909
Glyma.13g183600	29714221	29722406
Glyma.13g183700	29723122	29727602
Glyma.13g183800	29740765	29742788
Glyma.13g183900	29744272	29753185

## Sheet: SupplementaryTable3
Supplementary Table 3. Genes identified within haplotype blocks in regions of Chr1-40636558, Chr3-3419152, and Chr6-5098454. Shaded gene names represent those already included from ±100 kbp analysis. No new genes were added for Chr4-49314680and Chr13-29649544.
Gene Name	Start	End
Glyma.01g117000	40579478	40579940
Glyma.01g117100	40481825	40482232
Glyma.01g117200	40497525	40501709
Glyma.01g117300	40513270	40514055
Glyma.01g117400	40579478	40579940
Glyma.01g117500	40581359	40582584
Glyma.01g117600	40583042	40583746
Glyma.01g117700	40591948	40592220
Glyma.01g117800	40630042	40635116
Glyma.01g117900	40636080	40646114
Glyma.01g118000	40666204	40669741
Glyma.01g118100	40699940	40700495
Glyma.01g118200	40731727	40739098
Glyma.01g118300	40757868	40778212
Glyma.01g118400	40773818	40793638
Glyma.01g118500	40787098	40787460
Glyma.01g118600	40787607	40788130
Glyma.01g118700	40803327	40803711
Glyma.01g118800	40805498	40839057
Glyma.01g118900	40860149	40891062
Glyma.01g119000	40903131	40904405
Glyma.01g119100	40904926	40906871
Glyma.03g030500	3402824	3403934
Glyma.03g030600	3427088	3429159
Glyma.03g030700	3445890	3449822
Glyma.03g030800	3458451	3463303
Glyma.03g030900	3462650	3465320
Glyma.03g031000	3483334	3486055
Glyma.03g031100	3486390	3486902
Glyma.03g031200	3503057	3504917
Glyma.03g031300	3515990	3517595
Glyma.03g031400	3522165	3527021
Glyma.03g031500	3540316	3543579
Glyma.03g031600	3553412	3555394
Glyma.03g031700	3567906	3572939
Glyma.03g031800	3602603	3605654
Glyma.06g065900	5028393	5034377
Glyma.06g066000	5040076	5044346
Glyma.06g066100	5045025	5045336
Glyma.06g066200	5046519	5053845
Glyma.06g066300	5059168	5064527
Glyma.06g066400	5065074	5068184
Glyma.06g066500	5069106	5074923
Glyma.06g066600	5079846	5085080
Glyma.06g066700	5088313	5090884
Glyma.06g066800	5091775	5093606
Glyma.06g066900	5093927	5103072
Glyma.06g067000	5107663	5108676
Glyma.06g067100	5111113	5120113
Glyma.06g067200	5123239	5128154
Glyma.06g067300	5143781	5148264
Glyma.06g067400	5150146	5151503
Glyma.06g067500	5151526	5154065
Glyma.06g067600	5155273	5164795
Glyma.06g067700	5171385	5173237
Glyma.06g067800	5176850	5179771
Glyma.06g067900	5191662	5195738
Glyma.06g068000	5196477	5200198
Glyma.06g068100	5213049	5216445
Glyma.06g068200	5217446	5222070
Glyma.06g068300	5227945	5234744
Glyma.06g068400	5239236	5242914
Glyma.06g068500	5253140	5257362
Glyma.06g068600	5257871	5262176
Glyma.06g068700	5264111	5268817
Glyma.06g068800	5272614	5274289
Glyma.06g068900	5282137	5288286
Glyma.06g069000	5290220	5291905
Glyma.06g069100	5291934	5293546
Glyma.06g069200	5296290	5301641
Glyma.06g069300	5311935	5313768
Glyma.06g069400	5325032	5325781
Glyma.06g069500	5332544	5337158
Glyma.06g069600	5338316	5344365
Glyma.06g069700	5345917	5349422
Glyma.06g069800	5351436	5353816
Glyma.06g069900	5362065	5364532
Glyma.06g070000	5366462	5366935
Glyma.06g070100	5370822	5376415
Glyma.06g070200	5379715	5380511
Glyma.06g070300	5381397	5387924
Glyma.06g070400	5393488	5398575
Glyma.06g070500	5400379	5402683
Glyma.06g070600	5405972	5408460
Glyma.06g070700	5409185	5412525
Glyma.06g070800	5414803	5415947
Glyma.06g070900	5418211	5420653
Glyma.06g071000	5424118	5427196
Glyma.06g071100	5435526	5441542
Glyma.06g071200	5443006	5448211
Glyma.06g071300	5451032	5457998
Glyma.06g071400	5460879	5463068
Glyma.06g071500	5464145	5466093
Glyma.06g071600	5466908	5468651
